# Supplementary material for: Ethical Considerations in Health Technology Assessment for Precision Medicine: A Delphi Study in a Greek Setting
Source: J Pers Med. 2026 Jun 5;16(6):308. doi: 10.3390/jpm16060308 (PMC13301307; doi:10.3390/jpm16060308)
Supplement: Supplementary file 1 [file jpm-16-00308-s001.zip]

Archive with 8 entries (8 files):
- ACCORD_Checklist.docx
- Supplementary_S2.docx
- Supplementary_S3.docx
- Supplementary_Table_S1.docx
- ACCORD_Checklist.pdf
- Supplementary_S2.pdf
- Supplementary_S3.pdf
- Supplementary_Table_S1.pdf
